# Supplementary material for: Polyimide Films Based on β-Cyclodextrin Polyrotaxane with Low Dielectric and Excellent Comprehensive Performance
Source: Polymers (Basel). 2024 Mar 25;16(7):901. doi: 10.3390/polym16070901 (PMC11013264; doi:10.3390/polym16070901)
Supplement: Supplementary file 1 [file polymers-16-00901-s001.zip]

Archive with 1 entries (1 files):
- polymers-2907655-supplementary.pdf
